# Supplementary material for: Grade Prediction of Bleeding Volume in Cesarean Section of Patients With Pernicious Placenta Previa Based on Deep Learning
Source: Front Bioeng Biotechnol. 2020 Apr 30;8:343. doi: 10.3389/fbioe.2020.00343 (PMC7203465; doi:10.3389/fbioe.2020.00343)
Supplement: DATA SHEETS S1 — Original images. [file Data_Sheet_1.ZIP]

Archive with 10 entries (9 files):
- supplementary material/
- supplementary material/IM000076.jpg
- supplementary material/IM000087.jpg
- supplementary material/IM000107.jpg
- supplementary material/IM000141.jpg
- supplementary material/IM000149.jpg
- supplementary material/IM000154.jpg
- supplementary material/IM000176.jpg
- supplementary material/IM000179.jpg
- supplementary material/IM000188.jpg
